# Supplementary material for: Identification of Two Flavonoids as New and Safe Inhibitors of Kynurenine Aminotransferase II via Computational and In Vitro Study
Source: Pharmaceuticals (Basel). 2025 Jan 10;18(1):76. doi: 10.3390/ph18010076 (PMC11768104; doi:10.3390/ph18010076)
Supplement: Supplementary file 1 [file pharmaceuticals-18-00076-s001.zip]

Archive with 1 entries (1 files):
- pharmaceuticals-3394684-supplementary.pdf
